# Supplementary material for: Reduction of non-typeable results using a plasmid oriented Lymfogranuloma venereum PCR for typing of Chlamydia trachomatis positive samples
Source: PLoS One. 2020 Jun 4;15(6):e0233990. doi: 10.1371/journal.pone.0233990 (PMC7271987; doi:10.1371/journal.pone.0233990)
Supplement: S1 Table — (XLSX) [file pone.0233990.s001.xlsx]

## Sheet: QCMD ruwe data
S_1 Supplementary Table QCMD 2018 and 2019 results
	pmpH PCR		pgp3 PCR		TMA Combo-2	QCMD*
	LGV	nonLGV	LGV	nonLGV
Sample number	Ct value	Ct value	Ct value	Ct value
1808080475	-	-	31.89	-	Positive	LGV
1808080476	-	-	-	-	Positive	LGV
1808080477	NA	-	NA	-	Negative	Negative
1808080479	-	-	-	32.9	Positive	nonLGV
1808080486	-	-	31.79	-	Positive	LGV
1808080489	-	-	-	-	Negative	Negative
1808080497	-	-	32.63	-	Positive	LGV
1808080491	34.34	-	28.26	-	Positive	LGV
1808080493	36.78	-	30.58	-	Positive	LGV
1808080496	-	-	33.53	-	Positive	LGV
1908070432	-	-	30,45	-	Positive	LGV
1908070437	30,58	-	27,25	-	Positive	LGV
1908070439	-	-	-	-	Negative	Negative
1908070442	33,64	-	31,74	-	Positive	LGV
1908070445	-	-	31,39	-	Positive	LGV
1908070446	-	-	-	-	Negative	Negative
1908070448	-	-	-	29.47	Positive	nonLGV
1908070449	35.9	-	30.36	-	Positive	LGV
1908070450	-	-	31.25	-	Positive	LGV
%Concordance with QCMD	47.3684		94.7368		1

## Sheet: QCMD tabel
	LGV	nonLGV	negative
QCMD 2018 +2019)	13	2	3
TMA (CT)	13 (100%)	2 (100%)	3 (100%)
pmpH target	5 (38%)	0 (0%)	3 (100%)
pgp3 target	12 (92%)	2 (100%)	3 (100%)
